# Supplementary material for: Wearable Natural Rubber Latex Gloves with Curcumin for Torn Glove Detection in Clinical Settings
Source: Polymers (Basel). 2022 Jul 28;14(15):3048. doi: 10.3390/polym14153048 (PMC9370823; doi:10.3390/polym14153048)
Supplement: Supplementary file 1 [file polymers-14-03048-s001.zip]

Archive with 1 entries (1 files):
- polymers-1827985-supplementary.pdf
